# Supplementary material for: Surveying of acid-tolerant thermophilic lignocellulolytic fungi in Vietnam reveals surprisingly high genetic diversity
Source: Sci Rep. 2019 Mar 6;9:3674. doi: 10.1038/s41598-019-40213-5 (PMC6403320; doi:10.1038/s41598-019-40213-5)
Supplement: Supplementary file 1 — Supplementary Dataset S1 [file 41598_2019_40213_MOESM1_ESM.xlsx]

## Sheet: Summarized
Surveying of acid-tolerant thermophilic lignocellulolytic fungi in Vietnam reveals surprisingly high genetic diversity Vu Nguyen Thanh, Nguyen Thanh Thuy, Han Thi Thu Huong, Dinh Duc Hien, Dinh Thi My Hang, Dang Thi Kim Anh, Silvia Hüttner, Johan Larsbrink, and Lisbeth Olsson
Supplementary Dataset S1. List of strains obtained in the study, isolation sources, GenBank accession numbers of the obtained ITS sequences, maximum growht temperatures, secretome protein concentrations, xylanase and CMCase activities at different temperatures and pHs.
Strain	Isolation substrate	Year of collection	Collection latitude, N	Collection longitude, E	GenBank number of obtained ITS sequence	Maximum growth temperature, °C	Secretome protein concentration, mg/ml	Xylanase tolerance at 70°C, % activity remaining	CMCase heat tolerance 70°C, % activity remaining	Xylanase activity at 70°C, U/ml	Xylanase activity at pH 3.0, U/ml	Xylanase activity at pH 5.0, U/ml	Xylanase activity at pH 7.0, U/ml	CMCase activity at 70°C, U/ml	CMCase activity at pH 3.0, U/ml	CMCase activity at pH 5.0, U/ml	CMCase activity at pH 7.0, U/ml
Rhizomucor miehei LPH 122	Rotten coconut fibre	2014	21.1135	106.025	MH305194	60	2.145	25.0613	0	57.2165	52.1485	228.306	75.2592	0	0.0254167	0.371881	0.314374
Rhizomucor miehei FCH 5.2	Compost	2012	20.5446	106.084	MH305195	55	0.953	0	nd	0	48.5726	227.657	71.2719	0	0	0	0
Rhizomucor miehei LPH 080	Compost	2014	20.9924	106.164	MH305196	55	0.996	0	0	0	0.0468096	0.0444181	0.160875	0	0	0.0179416	0.0113434
Rhizomucor miehei LPHT 224	Rotten wood branches	2016	22.7883	105.015	MH305197	55	1.212	nd	0	0	0.12811	0	0.252252	0	0.00165044	0.0114174	0
Rhizomucor miehei LPH 131	Rotten wood branches	2015	21.101	105.409	MH305198	55	2.768	33.8828	0	76.036	53.6385	224.409	55.1568	0	0.0485229	0.319687	0.353265
Rhizomucor miehei LPH 123	Rotten coconut fibre	2014	20.9984	105.762	MH305199	55	2.252	28.4751	0	18.6338	38.1429	65.4391	29.9874	0	0.0234362	0.00652422	0.531518
Rhizomucor miehei FCH 116.3	Compost	2013	21.1806	105.794	MH305200	50	0.706	nd	nd	0	0	0	0.00900901	0	0	0	0
Rhizomucor pusillus FCH 5.7	Compost	2012	20.5446	106.084	MH305201	55	1.863	0	nd	0	1.65065	1.75205	1.37709	0	0	0	0
Rhizomucor pusillus LPH 159	Rotten wood	2015	21.539	106.347	MH305202	50	2.99	15.6145	0	32.0993	154.211	205.573	99.3488	0	0.00330087	0.306638	0
Rhizomucor pusillus FCH 20.1	Soil	2013	21.0842	105.372	MH305203	55	1.632	0	nd	0	4.61887	10.6521	9.61922	0	0	0	0
Rhizomucor pusillus LPH 176	Rotten wood	2015	20.7111	105.972	MH305204	55	1.482	nd	nd	0	0	0	0	0	0	0	0
Rhizomucor pusillus LPHT 228	Rotten coconut fibre	2016	22.1048	105.025	MH305205	55	1.422	0	0	0	1.33351	1.71311	1.49522	0	0.0161743	0.0538248	0.0534759
Rhizopus microsporus LPH 180	Rotten wood	2015	20.7111	105.972	MH305206	50	3.681	22.3009	0	51.4937	80.0107	230.904	103.668	0	0.186169	0.381667	0.204181
Rhizopus microsporus LPH 084	Compost	2014	20.7254	105.924	MH305207	50	1.345	4.60227	nd	0.18384	3.27046	3.99454	3.62174	0	0	0	0.0178253
Rhizopus microsporus LPH 156	Rotten sawdust	2015	20.7247	105.925	MH305208	50	1.499	1.77866	nd	0.116105	6.04178	6.52767	6.3962	0	0.000990262	0	0
Rhizopus microsporus LPH 143	Rotten wood	2015	19.0265	105.615	MH305209	50	1.148	81	nd	0.149911	0.344913	0.185076	0.033462	0	0	0	0
Thermomyces lanuginosus FCH 5.5	Compost	2012	20.5446	106.084	MH305210	60	2.152	6.69512	0	20.0036	48.1256	298.779	15.949	0	0	0.381178	0
Thermomyces lanuginosus FCH 130.2	Compost	2013	21.1171	105.864	MH305211	60	2.304	3.46564	0	6.39284	27.4152	184.463	23.9234	0	0.0495131	0.277279	0.210663
Thermomyces lanuginosus LPH 145	Rotten wood	2015	21.4267	105.838	MH305212	50	3.204	37.2022	76.0417	39.3261	67.9421	105.709	64.9588	2.636	4.32034	3.46653	1.22239
Thermomyces lanuginosus LPHT 253	Rotten rice straw	2016	21.4271	105.838	MH305213	55	0.715	16.8972	nd	29.3963	45.9473	173.971	186.873	0	0.0660175	0	0
Thermomyces lanuginosus LPH 086	Rotten rice straw	2014	20.9361	105.681	MH305214	60	1.799	7.03298	0	18.0438	70.177	256.56	130.25	0	0.119305	0.197161	0
Thermomyces lanuginosus LPHT 220	Compost	2016	22.0952	105.046	MH305215	60	1.847	4.17768	0	9.18514	66.4521	219.862	12.7093	0	0	0.309901	0
Thermomyces lanuginosus FCH 149.2	Rotten cassava fibre	2013	21.0214	105.677	MH305216	60	2.756	3.86194	0	11.3756	41.5698	294.557	3.65497	0	0.160639	0.291798	0
Thermomyces lanuginosus FCH 12.1	Compost	2012	21.2991	105.585	MH305217	60	1.374	4.9281	nd	15.8092	40.7736	320.798	295.753	0	0.0394551	0	0
Thermomyces lanuginosus FCH 143.4	Compost	2013	21.1573	105.786	MH305218	60	2.279	3.38608	0	9.66602	36.802	285.464	26.1663	0	0.140911	0.259376	0
Thermomyces lanuginosus LPH 124	Rotten leaves	2014	21.1263	106.013	MH305219	60	1.609	7.89422	nd	22.3044	41.7188	282.541	11.2141	0	0	0	0
Thermomyces lanuginosus FCH 32.1	Rotten leaves	2013	21.1006	105.41	MH305220	60	1.783	7.33312	0	22.7671	43.9538	310.47	15.949	0	0.402067	0.254995	0
Thermomyces lanuginosus LPHT 223	Compost	2016	22.0349	105.026	MH305221	55	2.371	32.089	47.486	28.9818	22.6657	90.3168	74.3887	1.11531	3.79601	2.34872	1.37741
Thermomyces dupontii FCH 10.4	Compost	2012	21.0152	105.752	MH305222	60	2.379	2.14595	0	2.08643	34.0724	97.2263	4.71042	0	0.0165044	0.008	0.421326
Thermomyces dupontii LPH 153	Compost	2015	21.3964	106.347	MH305223	60	1.573	7.80347	0	1.66568	9.63291	21.3454	3.75804	0	0.0108929	0.0929702	0.0145843
Thermomyces dupontii LPHT 269	Compost	2016	20.9897	105.768	MH305224	55	2.145	3.64067	0	4.16776	19.7419	114.478	5.31632	0	0	0.0326211	0.0810241
Thermomyces dupontii LPH 151	Compost	2015	21.4329	106.039	MH305225	55	1.176	6.75	nd	4.24748	24.1439	62.9257	27.7992	0	0	0	0
Aspergillus fumigatus FCH 5.1	Compost	2012	20.5556	106.153	MH305226	50	4.575	53.0479	105.054	25.7125	18.5127	48.4704	35.3037	11.2096	17.7238	10.6703	4.02174
Aspergillus fumigatus LPHT 268	Compost	2016	20.9897	105.768	MH305227	50	2.792	40.6769	92.1875	23.8114	22.6474	58.5379	35.8436	1.32319	5.05034	1.43533	2.3497
Aspergillus fumigatus LPH 070	Rotten grass	2014	21.001	106.138	MH305228	50	1.525	21.7333	69.8925	23.088	64.9175	106.233	48.0695	4.65114	7.82307	6.65471	0.93988
Aspergillus fumigatus LPH 114	Compost	2014	21.1158	106.029	MH305229	50	2.974	47.1715	52.381	54.9426	60.5445	116.474	68.6615	3.20386	9.45701	6.11646	1.58807
Aspergillus fumigatus LPHT 251	Compost	2016	21.0018	105.755	MH305230	50	4.599	54.4576	114.912	18.2604	9.94547	33.5314	27.5369	2.69897	5.2814	2.34872	1.75012
Aspergillus fumigatus LPHT 254	Compost	2016	21.0016	105.754	MH305231	50	2.812	45.4345	113.462	19.6983	14.8623	43.3554	33.6008	3.44215	6.15613	3.03376	2.41452
Rasamsonia byssochlamydoides LPHT 246	Rotten rice straw	2016	21.9396	105.024	MH305232	55	2.47	52.2646	nd	0.0122523	0.0197093	0.0234429	0.194337	0	-0.000330087	0	0
Rasamsonia emersonii LPH 116	Rotten coconut fibre	2014	21.11	106.009	MH305233	55	0.675	5.9589	0	0.0283064	0.374476	0.475027	0.620335	0	0.0323486	0.238134	0.272241
Rasamsonia emersonii LPHT 227	Rotten acacia sawdust	2016	21.9368	105.029	MH305234	60	0.774	84.375	0	0.2384	0.222961	0.282549	0.364221	0	0.0158442	0.166368	0.173392
Rasamsonia emersonii LPH 158	Rotten wood	2015	21.1007	105.409	MH305235	60	1.513	nd	nd	0	0	0	0	0	0.000990262	0	0.0956085
Rasamsonia emersonii LPH 118	Rotten wood	2014	20.9892	105.761	MH305236	55	1.926	nd	nd	0	0	0	0	0	0	0	0.0388916
Rasamsonia emersonii LPHT 234	Copper mine leachate, plant residue	2016	21.2006	105.214	MH305237	60	0.851	77.7199	0	0.908113	1.02611	1.16844	1.27413	0	0.0313583	0.171261	0.209042
Rasamsonia emersonii LPH 074	Compost	2014	20.7249	105.925	MH305239	60	1.245	67.5	0	0.0308151	0.0209411	0.045652	0.0527671	0	0.00858227	0.110912	0.144223
Rasamsonia emersonii LPH 129	Rotten wood	2015	21.1009	105.409	MH305240	55	3.066	0	0	0	60.8524	116.104	67.7606	0	10.3482	6.89936	0
Rasamsonia emersonii LPH 067	Compost	2014	20.9895	106.185	MH305241	60	1.188	103.846	0	0.626552	0.448386	0.603346	0.615187	0	0.0181548	0.243027	0.251175
Rasamsonia emersonii LPH 130	Rotten wood	2015	21.1009	105.409	MH305242	60	0.924	nd	0	0	0	0	0	0	1.79898	1.37009	0.340301
Malbranchea cinnamomea FCH 10.5	Compost	2012	21.0152	105.752	MH305243	55	2.51	1.60022	78.9333	4.98378	34.1945	311.445	176.768	3.75934	4.17561	4.76268	3.27338
Mycothermus thermophilus FCH 5.3	Compost	2012	20.5556	106.153	MH305244	50	2.677	33.5821	nd	1.20161	3.0303	3.57813	5.70142	0	0.00132035	0	0.0486145
Mycothermus thermophilus LPHT 231	Compost	2016	22.2063	105.02	MH305245	50	2.053	10.4854	0	0.00789176	0.167529	0.075264	0.281853	0	0	0.0228348	0.0162048
Mycothermus thermophilus FCH 121.4	Rotten rice straw	2013	21.1836	105.869	MH305246	55	2.553	nd	nd	0	0	0	0	0	0	0	0
Mycothermus thermophilus FCH 121.3	Rotten rice straw	2013	21.1836	105.869	MH305247	55	3.86	48.8971	0	11.8702	15.0188	24.2758	7.72528	0	0.00198052	0.0244658	0.00648193
Mycothermus thermophilus LPH 128	Rotten rice husk	2015	20.7264	105.905	MH305248	50	1.275	77.0134	nd	0.038959	0.0307958	0.0505873	0	0	0	0	0.341922
Mycothermus thermophilus FCH 14.3	Compost	2013	21.2746	105.718	MH305249	50	2.418	49.5187	0	7.53829	8.04577	15.2231	1.40412	0	0.0712989	0.21693	0.26738
Chaetomium thermophilum FCH 7.1	Compost	2012	20.9531	105.736	MH305250	ND	1.239	63.2813	50.2304	4.18502	1.77384	6.61336	7.41313	1.36001	0.693184	2.70755	2.25247
Myceliophthora fergusii FCH 5.4	Compost	2012	20.5556	106.153	MH305252	50	4.63	0.165239	60.9848	0.0971298	15.2572	58.7815	62.799	6.56822	15.3593	10.7702	5.20704
Myceliophthora heterothallica FCH 23.1	Soil	2013	21.0326	105.44	MH305253	55	2.566	47.9032	63.5246	13.3791	9.53573	27.9293	28.8244	1.77177	0.726192	2.7891	2.0256
Myceliophthora heterothallica FCH 26.1	Soil	2013	21.0326	105.44	MH305254	55	1.378	nd	nd	0	0	0	0	0	0	0	0.0097229
Myceliophthora thermophila FCH 102.1	Rotten rice straw	2013	21.1836	105.869	MH305255	55	3.829	32.8728	75.4545	12.9177	10.6159	39.2959	21.2653	9.01725	17.4843	11.9506	0.390787
Myceliophthora thermophila FCH 112.2	Compost	2013	21.1082	105.874	MH305256	55	3.28	47.3917	78.3019	11.4024	17.8615	24.0598	22.0849	9.95035	12.8455	12.7077	5.1087
Myceliophthora thermophila FCH 156.3	Compost	2013	21.0579	105.669	MH305257	55	3.173	37.4314	67.6768	9.30613	16.7283	24.8618	18.9189	5.96708	11.4476	8.81703	0
Myceliophthora thermophila FCH 133.2	Compost	2013	21.0957	105.835	MH305258	55	4.742	37.93	69.1803	22.7445	25.2525	59.9645	20.3604	11.2773	13.7839	16.3013	5.45031
Thielavia terrestris FCH 136.2	Rotten rice straw	2013	21.1836	105.869	MH305259	50	5.065	42.7102	101.739	120.334	143.297	281.746	121.223	4.49867	11.7199	4.42177	1.70394
Thielavia terrestris LPH 195	Soil	2015	21.3061	105.615	MH305260	50	4.47	33.934	75.5245	96.685	133.696	284.921	111.331	7.22492	15.5061	9.56633	1.39776
Thielavia terrestris LPH 200	Rotten wood	2015	17.9371	106.476	MH305261	50	4.82	19.1331	70.5674	165.213	468.841	863.492	356.835	3.96041	11.9102	5.61224	2.36954
Thielavia terrestris LPH 208	Rotten leaves	2015	17.9371	106.476	MH305262	55	5.34	19.9023	65.6667	145.161	464.493	729.365	302.878	3.8715	11.6438	5.89569	2.68903
Thielavia terrestris LPH 210	Rotten wood	2015	17.7891	106.387	MH305263	50	3.673	7.95382	59.8765	15.0397	169.203	189.087	87.9496	2.15542	3.69102	3.59977	1.11821
Thielavia terrestris FCH 142.4	Rotten sawdust	2013	21.1521	105.89	MH305264	50	4.543	17.6873	82.0961	117.494	503.623	664.286	279.856	3.37413	8.33333	4.10998	1.51757
Thielavia terrestris LPHT 252	Rotten rice straw	2016	21.81	105.248	MH305265	50	4.59	12.4994	62	84.6186	539.13	676.984	258.993	2.56576	7.80061	4.13832	1.27796
Thielavia terrestris LPH 147	Rotten wood	2015	20.6516	106.077	MH305266	50	3.978	16.0677	91.1765	27.0664	150.181	168.452	42.446	2.97202	1.50304	3.25964	0.985091
Thielavia terrestris LPHT 226	Rotten rice straw	2016	21.9765	105.046	MH305267	50	3.673	7.16643	70.1754	4.93403	77.7174	68.8492	17.8058	1.26308	0.722983	1.79989	1.2114
Thielavia terrestris FCH 9.3	Compost	2012	20.9555	105.741	MH305268	50	3.89	22.4302	78.5714	155.054	309.42	691.27	702.878	7.1712	9.81735	9.12698	0.891906
Thielavia terrestris LPH 202	Rotten wood	2015	17.8201	106.289	MH305269	50	4.958	49.7338	72.6923	139.334	46.0145	280.159	128.957	1.52473	4.09056	2.09751	1.664
Thielavia terrestris LPH 214	Rotten wood	2015	17.5906	106.283	MH305270	50	4.545	0	83.4171	0	234.783	571.429	256.115	5.1781	13.0518	6.20748	1.4377
Thielavia terrestris FCH 9.4	Compost	2012	20.9555	105.741	MH305271	50	3.193	16.8207	58.5859	3.5377	27.8986	21.0317	14.2086	3.65331	1.21766	6.23583	0.292865
Thielavia terrestris FCH 9.2	Compost	2012	20.9555	105.741	MH305272	50	4.545	16.0178	92.1951	90.1319	261.594	562.698	217.266	5.51394	9.01826	5.98073	1.5442
Thielavia terrestris LPH 197	Rotten wood	2015	21.4169	105.621	MK138901	50	5	34.8141	71.8876	310.425	497.101	891.667	189.928	2.11913	2.6446	2.94785	1.4377
Thielavia sp. LPH 219	Rotten wood	2015	21.4169	105.621	MH305273	50	3.405	21.6171	55.2632	37.1008	90.5797	171.627	69.7842	1.34712	4.87062	2.43764	0.958466
Thielavia sp. LPH 134	Rotten wood	2015	21.5648	106.3	MH305274	50	4.435	16.1159	103.03	39.9061	214.493	247.619	66.0072	21.0266	6.20244	20.4082	0.85197
Thielavia sp. LPHT 235	Copper mine leachate, plant residue	2016	21.2006	105.214	MH305275	55	4.723	19.8	82.8358	93.8143	550.725	473.81	119.065	2.84102	8.25723	3.42971	2.15655
Thielavia sp. LPHT 221	Rotten rice straw	2016	21.9762	105.044	MH305276	50	3.448	12.3252	15.6863	10.6379	65.3986	86.3095	18.705	0.233427	0.627854	1.4881	0.479233
Thielavia sp. LPHT 222	Rotten coconut fibre	2016	22.0908	105.068	MH305277	50	3.9	10.2392	71	16.2121	125.181	158.333	42.8058	1.48923	1.27473	2.09751	0.812034
Thielavia sp. LPHT 225	Rotten coconut fibre	2016	22.0908	105.068	MH305278	55	3.783	11.3851	75.1152	31.9866	338.406	280.952	67.9856	1.9162	6.81126	2.55102	1.82375
Thielavia sp. LPH 205	Rotten leaves	2015	17.9358	106.475	MH305279	50	4.59	35.8748	91.8455	131.541	302.174	366.667	127.878	8.39574	14.8402	9.14116	0.412673
Thielavia sp. LPH 201	Rotten wood	2015	17.9361	106.475	MH305280	50	4.858	16.0961	68.2274	184.881	523.913	1148.61	379.137	3.75173	11.4916	5.49887	2.02343
Thielavia sp. LPH 172	Rotten pineapple trunk	2015	19.0224	105.566	MH305281	55	4.598	18.4608	98.5294	108.86	478.261	589.683	249.64	8.44817	20.9285	8.57426	2.1033
Thielavia sp. LPH 182	Rotten wood	2015	19.0224	105.566	MH305282	50	5.115	26.8451	78.8618	84.5834	340.58	315.079	165.468	2.51473	10.3881	3.18878	1.99681
Thielavia sp. LPH 217	Rotten wood	2015	17.5906	106.283	MH305283	50	4.178	26.4673	76.5854	30.3534	96.558	114.683	36.7806	2.10566	5.74581	2.74943	1.29127
Thielavia sp. LPH 216	Rotten wood	2015	17.5907	106.283	MH305284	55	3.573	6.02488	83.5897	21.4696	148.913	356.349	102.878	3.45921	6.5449	4.13832	2.03674
Thielavia sp. LPH 211	Rotten wood	2015	17.7909	106.384	MH305285	50	4.97	18.7145	77.8351	149.567	580.435	799.206	292.086	3.94911	8.10502	5.0737	1.74388
Thielavia sp. LPH 212	Rotten wood	2015	17.7923	106.384	MH305286	50	1.331	14.6681	100	52.839	240.54	360.23	211.34	5.01	7.56	5.01	1.1
Thielavia sp. LPH 137	Rotten wood	2015	21.2989	106.418	MH305287	50	4.88	14.5497	107.51	158.227	557.246	1087.5	320.144	4.20532	10.3881	3.91156	1.3312
Thielavia sp. LPH 209	Rotten wood	2015	17.7777	106.433	MH305288	50	3.418	17.0332	114.159	62.4551	244.928	366.667	138.849	4.95079	6.16438	4.33673	1.18477
Thielavia sp. LPH 198	Rotten banana trunk	2015	17.7907	106.382	MH305289	50	4.985	19.2865	80.9859	85.1054	428.261	441.27	106.475	1.538	1.50304	1.89909	1.39776
Thielavia sp. LPH 218	Rotten wood	2015	17.5907	106.283	MH305290	50	3.635	15.7446	68.2927	102.964	616.667	653.968	152.518	2.30352	8.98021	3.37302	1.83706
Thielavia sp. FCH 151.3	Rotten cassava fibre	2013	21.0214	105.677	MH305291	50	4.005	55.7184	89.2857	61.3566	93.2971	110.119	77.8777	3.79616	7.15373	4.2517	1.1049
Thielavia sp. LPHT 233	Rotten acacia bark	2016	21.9745	105.022	MH305292	55	3.873	16.2784	62.3932	95.345	495.652	585.714	123.921	3.30712	8.63775	5.30045	2.02343
Thielavia sp. LPH 204	Rotten wood	2015	17.9366	106.475	MH305293	50	3.885	19.3909	98.4925	140.853	502.899	726.389	233.813	5.05304	10.0457	5.13039	2.55591
Thielavia sp. LPH 206	Rotten wood	2015	17.9366	106.475	MH305294	50	2.428	11.4983	71.028	102.686	663.768	893.056	271.942	3.16083	8.37139	4.45011	2.42279
Thielavia sp. LPHT 236	Copper mine leachate, plant residue	2016	21.2011	105.214	MH305295	50	4.775	15.442	13.5	72.0627	363.768	466.667	111.511	0.27551	6.84932	2.04082	1.11821
Thielavia sp. LPHT 230	Rotten acacia sawdust	2016	21.9738	105.023	MH305296	50	4.305	9.05946	75.5102	27.1784	288.406	300	78.9568	2.31154	6.05023	3.06122	1.25133
Thielavia sp. LPHT 232	Rotten acacia sawdust	2016	21.9738	105.023	MH305297	55	3.508	10.0323	86.2069	10.2314	107.428	101.984	32.6439	1.42945	0.742009	1.65816	1.05165
Thielavia sp. LPH 207	Rotten wood	2015	17.9354	106.476	MH305298	55	5.633	9.17362	50	74.4082	627.536	811.111	279.137	2.02664	9.96956	4.05329	2.47604
Thielavia sp. LPH 203	Rotten wood	2015	17.7908	106.385	MH305299	50	3.885	9.64286	51.4124	66.8935	205.8	693.71	216.23	2.79169	13.9	5.43	2.85
